# Supplementary material for: Estetrol Is Safe and Well Tolerated during Treatment of Hospitalized Men and Women with Moderate COVID-19 in a Randomized, Double-Blind Study
Source: J Clin Med. 2023 Jun 8;12(12):3928. doi: 10.3390/jcm12123928 (PMC10299386; doi:10.3390/jcm12123928)
Supplement: Supplementary file 1 [file jcm-12-03928-s001.zip]

Archive with 1 entries (1 files):
- jcm-2394135-supplementary.pdf
